# Supplementary material for: In Silico and In Vitro Study of Janus Kinases Inhibitors from Naphthoquinones
Source: Molecules. 2023 Jan 6;28(2):597. doi: 10.3390/molecules28020597 (PMC9866339; doi:10.3390/molecules28020597)
Supplement: Supplementary file 1 [file molecules-28-00597-s001.zip]

Archive with 1 entries (1 files):
- molecules-2098114-supplementary.pdf
